# Supplementary material for: Comparing Temporospatial Performance During Brisk and Self-Paced Walking by Men With Osteomyoplastic Transfemoral Amputation and Controls Using Pressure and Muscle Activation Peak Times
Source: Front Rehabil Sci. 2022 May 6;3:848657. doi: 10.3389/fresc.2022.848657 (PMC9397685; doi:10.3389/fresc.2022.848657)
Supplement: Supplementary Table S1 — Results of the KS tests, for the individuals with osteomyoplastic transfemoral amputation (OTFA), comparing the shape of the distributions of peak times between brisk and self-paced walking for each pressure location (A) and muscle group (B). α= 0.05 is corrected to 0.0064 for (A) and to 0.0085 for (B) to account for multiple comparisons (16). Statistically significant differences are indicated by the *. [file Data_Sheet_1.ZIP › csvfile/csvs.tex]

% EXAMPLE
%\begin{filecontents*}{grade.csv}
%name,givenname,matriculation,gender,grade
%Maier,Hans,12345,m,1.0
%Huber,Anna,23456,f,2.3
%Weisbaeck,Werner,34567,m,5.0
%\end{filecontents*}


%% CONTROLS %%%%%%%%%%%%%%%%%%%%%
% PRESSURE
\begin{filecontents*}{allsubj_kstest_H_pressure.csv}
sensorName,hy,pv,a,alphacorrected,ks2stat
Left Heel,	1,	0.001843*,0.05,0.01274,	0.1036
Left Toe,	1,	0.003233*,0.05,0.01274,	0.1002
Right Heel,	1,	7.00E-17*,0.05,0.01274,	0.2385
Right Toe,	1,	1.62E-06*,0.05,0.01274,	0.1465
\end{filecontents*}

%EMG
\begin{filecontents*}{allsubj_kstest_H_emg.csv}
sensorName,hy,pv,a,alphacorrected,ks2stat
Left Quadriceps,	1,	0.0005250*,	0.05,	0.008512,	0.07657
Left Hamstrings,	1,	0.001357*,	0.05,	0.008512,	0.07819
Left Adductors,	1,	0.008107*,	0.05,	0.008512,	0.06205
Right Quadriceps,	1,	1.53E-21*,	0.05,	0.008512,	0.1877
Right Hamstrings,	1,	2.23E-06*,	0.05,	0.008512,	0.1071
Right Adductors,	1,	0.0001259*,	0.05,	0.008512,	0.08110
\end{filecontents*}


%% AMPUTEES %%%%%%%%%%%%%%%%%%%%%
% PRESSURE
\begin{filecontents*}{allsubj_kstest_rsi.csv}
sensorName,hy,pv,a,alphacorrected,ks2stat
DA,0,0.15,0.05,0.006391,0.074607
DM,1,0.0010*,0.05,0.006391,0.117076
DP,1,6.0e-06*,0.05,0.006391,0.157671
DL,1,0.00013*,0.05,0.006391,0.132024
PA,1,4.5e-05*,0.05,0.006391,0.139018
PM,1,4.4e-08*,0.05,0.006391,0.176753
PP,1,6.3e-05*,0.05,0.006391,0.140511
PL,1,5.0e-06*,0.05,0.006391,0.151832
\end{filecontents*}


% EMG
\begin{filecontents*}{allsubj_kstest_emg.csv}
sensorName,hy,pv,a,alphacorrected,ks2stat
Intact Quadriceps,1,0.00043*,0.05,0.008512,0.0891605989833768
Intact Hamstrings,1,0.0019*,0.05,0.008512,0.0775122619348224
Intact Adductors,0,0.72,0.05,0.008512,0.0300051101671253
Residual Quadriceps,1,5.5e-08*,0.05,0.008512,0.125890756302521
Residual Hamstrings,1,0.0056*,0.05,0.008512,0.0794412818473654
Residual Adductors,0,0.026,0.05,0.008512,0.0599214599214599
\end{filecontents*}


\begin{filecontents*}{eachsubj_kstest_emg.csv}
subjCode,sensorName,hy,pv,a,alphacorrected,ks2stat
A01,Intact Quad,0,0.0422898959313582,0.05,0.00142379916781332,0.147314187577521
A02,Intact Quad,1,0.00125646135715397,0.05,0.00142379916781332,0.214394532054185
A03,Intact Quad,1,0.000187331564537074,0.05,0.00142379916781332,0.217404306220096
A04,Intact Quad,1,1.53649507652984e-07,0.05,0.00142379916781332,0.278566900664428
A05,Intact Quad,0,0.0795438541472345,0.05,0.00142379916781332,0.143801441426074
A06,Intact Quad,0,0.00554204402569206,0.05,0.00142379916781332,0.188958916900093
A01,Intact Hams,0,0.0727951140883903,0.05,0.00142379916781332,0.107312595870948
A02,Intact Hams,1,0.000205348329011937,0.05,0.00142379916781332,0.204465334900118
A03,Intact Hams,0,0.0385918057373865,0.05,0.00142379916781332,0.179326821727215
A04,Intact Hams,0,0.121045100895418,0.05,0.00142379916781332,0.115751531899555
A05,Intact Hams,1,0.000667271694227892,0.05,0.00142379916781332,0.218862007168459
A06,Intact Hams,0,0.0932816735481661,0.05,0.00142379916781332,0.137755102040816
A01,Intact Adds,0,0.0156447357349503,0.05,0.00142379916781332,0.136351128233352
A02,Intact Adds,0,0.036245778073613,0.05,0.00142379916781332,0.140429785107446
A03,Intact Adds,1,0.000854308804577515,0.05,0.00142379916781332,0.222771633051399
A04,Intact Adds,1,2.61061860600072e-06,0.05,0.00142379916781332,0.282602339181287
A05,Intact Adds,1,0.000183134648880543,0.05,0.00142379916781332,0.220535688763114
A06,Intact Adds,0,0.400142886166124,0.05,0.00142379916781332,0.123651771956857
A01,Residual Quad,1,1.54719875955843e-06,0.05,0.00142379916781332,0.283355134074558
A02,Residual Quad,1,3.15212993325501e-10,0.05,0.00142379916781332,0.336013030685162
A03,Residual Quad,0,0.0231020950476138,0.05,0.00142379916781332,0.169779587501106
A04,Residual Quad,0,0.0171939074442671,0.05,0.00142379916781332,0.153948814570576
A05,Residual Quad,1,5.48115974665307e-06,0.05,0.00142379916781332,0.285342261904762
A06,Residual Quad,0,0.00390031526445771,0.05,0.00142379916781332,0.168052026357724
A01,Residual Hams,1,1.41874881133339e-07,0.05,0.00142379916781332,0.239739907749307
A02,Residual Hams,1,0.000223356158261754,0.05,0.00142379916781332,0.328516787080323
A03,Residual Hams,0,0.00154807936306301,0.05,0.00142379916781332,0.345
A04,Residual Hams,1,0.000716985499004506,0.05,0.00142379916781332,0.190037863950907
A05,Residual Hams,0,0.225888608531906,0.05,0.00142379916781332,0.340425531914894
A06,Residual Hams,0,0.240687618940763,0.05,0.00142379916781332,0.110793146087264
A01,Residual Adds,1,2.83203243893593e-10,0.05,0.00142379916781332,0.294308086131607
A02,Residual Adds,0,0.0429339513074119,0.05,0.00142379916781332,0.139367197589324
A03,Residual Adds,1,4.15859617080518e-11,0.05,0.00142379916781332,0.434750093481241
A04,Residual Adds,1,0.000240552621644926,0.05,0.00142379916781332,0.21271877722341
A05,Residual Adds,0,0.066254989213381,0.05,0.00142379916781332,0.131709039548023
A06,Residual Adds,0,0.0415886191490365,0.05,0.00142379916781332,0.128793856694702
\end{filecontents*}
