# Supplementary material for: Comparing Temporospatial Performance During Brisk and Self-Paced Walking by Men With Osteomyoplastic Transfemoral Amputation and Controls Using Pressure and Muscle Activation Peak Times
Source: Front Rehabil Sci. 2022 May 6;3:848657. doi: 10.3389/fresc.2022.848657 (PMC9397685; doi:10.3389/fresc.2022.848657)
Supplement: Supplementary Table S1 — Results of the KS tests, for the individuals with osteomyoplastic transfemoral amputation (OTFA), comparing the shape of the distributions of peak times between brisk and self-paced walking for each pressure location (A) and muscle group (B). α= 0.05 is corrected to 0.0064 for (A) and to 0.0085 for (B) to account for multiple comparisons (16). Statistically significant differences are indicated by the *. [file Data_Sheet_1.ZIP › csvfile/xallsubj_kstest_emg.csv]

sensorName	h	p	alpha	alpha_sidak_corrected	ks2stat
Intact Quad	1	0.000430365776559842	0.05	0.0085124446108471	0.0891605989833768
Intact Hams	1	0.00193963947321243	0.05	0.0085124446108471	0.0775122619348224
Intact Adds	0	0.716630814936137	0.05	0.0085124446108471	0.0300051101671253
Residual Quad	1	5.50450743653552e-08	0.05	0.0085124446108471	0.125890756302521
Residual Hams	1	0.0055705678541908	0.05	0.0085124446108471	0.0794412818473654
Residual Adds	0	0.0262192630044244	0.05	0.0085124446108471	0.0599214599214599
