# Supplementary material for: Comparing Temporospatial Performance During Brisk and Self-Paced Walking by Men With Osteomyoplastic Transfemoral Amputation and Controls Using Pressure and Muscle Activation Peak Times
Source: Front Rehabil Sci. 2022 May 6;3:848657. doi: 10.3389/fresc.2022.848657 (PMC9397685; doi:10.3389/fresc.2022.848657)
Supplement: Supplementary Table S1 — Results of the KS tests, for the individuals with osteomyoplastic transfemoral amputation (OTFA), comparing the shape of the distributions of peak times between brisk and self-paced walking for each pressure location (A) and muscle group (B). α= 0.05 is corrected to 0.0064 for (A) and to 0.0085 for (B) to account for multiple comparisons (16). Statistically significant differences are indicated by the *. [file Data_Sheet_1.ZIP › csvfile/xallsubj_kstest_force.csv]

sensorName	h	p	alpha	alpha_sidak_corrected	ks2stat
DA	0	0.151023073449638	0.05	0.00639115095454501	0.0746068919371028
DM	1	0.00102690101387932	0.05	0.00639115095454501	0.117075602624736
DP	1	5.96533059489075e-06	0.05	0.00639115095454501	0.157670953686134
DL	1	0.00012733988090486	0.05	0.00639115095454501	0.132023580897064
PA	1	4.47364212468673e-05	0.05	0.00639115095454501	0.139017689627446
PM	1	4.3960206490563e-08	0.05	0.00639115095454501	0.17675261989572
PP	1	6.34054940637329e-05	0.05	0.00639115095454501	0.140510723393738
PL	1	4.97160812112854e-06	0.05	0.00639115095454501	0.151832409264284
