# Supplementary material for: Comparing Temporospatial Performance During Brisk and Self-Paced Walking by Men With Osteomyoplastic Transfemoral Amputation and Controls Using Pressure and Muscle Activation Peak Times
Source: Front Rehabil Sci. 2022 May 6;3:848657. doi: 10.3389/fresc.2022.848657 (PMC9397685; doi:10.3389/fresc.2022.848657)
Supplement: Supplementary Table S1 — Results of the KS tests, for the individuals with osteomyoplastic transfemoral amputation (OTFA), comparing the shape of the distributions of peak times between brisk and self-paced walking for each pressure location (A) and muscle group (B). α= 0.05 is corrected to 0.0064 for (A) and to 0.0085 for (B) to account for multiple comparisons (16). Statistically significant differences are indicated by the *. [file Data_Sheet_1.ZIP › csvfile/xeachsubj_kstest_emg.csv]

subjCode	sensorName	h	p	alpha	alpha_sidak_corrected	ks2stat
A01	Intact Quad	0	0.0422898959313582	0.05	0.00142379916781332	0.147314187577521
A02	Intact Quad	1	0.00125646135715397	0.05	0.00142379916781332	0.214394532054185
A03	Intact Quad	1	0.000187331564537074	0.05	0.00142379916781332	0.217404306220096
A04	Intact Quad	1	1.53649507652984e-07	0.05	0.00142379916781332	0.278566900664428
A05	Intact Quad	0	0.0795438541472345	0.05	0.00142379916781332	0.143801441426074
A06	Intact Quad	0	0.00554204402569206	0.05	0.00142379916781332	0.188958916900093
A01	Intact Hams	0	0.0727951140883903	0.05	0.00142379916781332	0.107312595870948
A02	Intact Hams	1	0.000205348329011937	0.05	0.00142379916781332	0.204465334900118
A03	Intact Hams	0	0.0385918057373865	0.05	0.00142379916781332	0.179326821727215
A04	Intact Hams	0	0.121045100895418	0.05	0.00142379916781332	0.115751531899555
A05	Intact Hams	1	0.000667271694227892	0.05	0.00142379916781332	0.218862007168459
A06	Intact Hams	0	0.0932816735481661	0.05	0.00142379916781332	0.137755102040816
A01	Intact Adds	0	0.0156447357349503	0.05	0.00142379916781332	0.136351128233352
A02	Intact Adds	0	0.036245778073613	0.05	0.00142379916781332	0.140429785107446
A03	Intact Adds	1	0.000854308804577515	0.05	0.00142379916781332	0.222771633051399
A04	Intact Adds	1	2.61061860600072e-06	0.05	0.00142379916781332	0.282602339181287
A05	Intact Adds	1	0.000183134648880543	0.05	0.00142379916781332	0.220535688763114
A06	Intact Adds	0	0.400142886166124	0.05	0.00142379916781332	0.123651771956857
A01	Residual Quad	1	1.54719875955843e-06	0.05	0.00142379916781332	0.283355134074558
A02	Residual Quad	1	3.15212993325501e-10	0.05	0.00142379916781332	0.336013030685162
A03	Residual Quad	0	0.0231020950476138	0.05	0.00142379916781332	0.169779587501106
A04	Residual Quad	0	0.0171939074442671	0.05	0.00142379916781332	0.153948814570576
A05	Residual Quad	1	5.48115974665307e-06	0.05	0.00142379916781332	0.285342261904762
A06	Residual Quad	0	0.00390031526445771	0.05	0.00142379916781332	0.168052026357724
A01	Residual Hams	1	1.41874881133339e-07	0.05	0.00142379916781332	0.239739907749307
A02	Residual Hams	1	0.000223356158261754	0.05	0.00142379916781332	0.328516787080323
A03	Residual Hams	0	0.00154807936306301	0.05	0.00142379916781332	0.345
A04	Residual Hams	1	0.000716985499004506	0.05	0.00142379916781332	0.190037863950907
A05	Residual Hams	0	0.225888608531906	0.05	0.00142379916781332	0.340425531914894
A06	Residual Hams	0	0.240687618940763	0.05	0.00142379916781332	0.110793146087264
A01	Residual Adds	1	2.83203243893593e-10	0.05	0.00142379916781332	0.294308086131607
A02	Residual Adds	0	0.0429339513074119	0.05	0.00142379916781332	0.139367197589324
A03	Residual Adds	1	4.15859617080518e-11	0.05	0.00142379916781332	0.434750093481241
A04	Residual Adds	1	0.000240552621644926	0.05	0.00142379916781332	0.21271877722341
A05	Residual Adds	0	0.066254989213381	0.05	0.00142379916781332	0.131709039548023
A06	Residual Adds	0	0.0415886191490365	0.05	0.00142379916781332	0.128793856694702
