# Supplementary material for: Comparing Temporospatial Performance During Brisk and Self-Paced Walking by Men With Osteomyoplastic Transfemoral Amputation and Controls Using Pressure and Muscle Activation Peak Times
Source: Front Rehabil Sci. 2022 May 6;3:848657. doi: 10.3389/fresc.2022.848657 (PMC9397685; doi:10.3389/fresc.2022.848657)
Supplement: Supplementary Table S1 — Results of the KS tests, for the individuals with osteomyoplastic transfemoral amputation (OTFA), comparing the shape of the distributions of peak times between brisk and self-paced walking for each pressure location (A) and muscle group (B). α= 0.05 is corrected to 0.0064 for (A) and to 0.0085 for (B) to account for multiple comparisons (16). Statistically significant differences are indicated by the *. [file Data_Sheet_1.ZIP › csvfile/xeachsubj_kstest_force.csv]

subjCode	sensorName	h	p	alpha	alpha_sidak_corrected	ks2stat
A01	DA	1	0.000494528401284665	0.05	0.0010680395390793	0.283316683316683
A02	DA	1	3.99966306367012e-13	0.05	0.0010680395390793	0.549242424242424
A04	DA	1	2.76279782779492e-10	0.05	0.0010680395390793	0.496927803379416
A05	DA	1	0.00054803748936666	0.05	0.0010680395390793	0.302063789868668
A06	DA	1	2.59798380768704e-09	0.05	0.0010680395390793	0.470203671108876
A01	DM	0	0.038932951480592	0.05	0.0010680395390793	0.198761811665037
A02	DM	1	8.5763059052976e-07	0.05	0.0010680395390793	0.389842300556586
A03	DM	0	0.118876339917931	0.05	0.0010680395390793	0.174168542135534
A04	DM	0	0.0010871671194735	0.05	0.0010680395390793	0.283523008411677
A05	DM	1	0.000283103593486649	0.05	0.0010680395390793	0.313990887161619
A06	DM	0	0.00248383089873726	0.05	0.0010680395390793	0.267182130584192
A01	DP	1	1.89155162920839e-24	0.05	0.0010680395390793	0.752577319587629
A02	DP	1	0.000234835524461076	0.05	0.0010680395390793	0.305555555555556
A03	DP	1	0.00101463461239339	0.05	0.0010680395390793	0.619047619047619
A04	DP	1	4.8479509821508e-07	0.05	0.0010680395390793	0.41004626569729
A05	DP	1	4.94269861855954e-07	0.05	0.0010680395390793	0.388959931798806
A06	DP	0	0.0119909427258257	0.05	0.0010680395390793	0.234380822258105
A01	DL	0	0.0816750879871939	0.05	0.0010680395390793	0.176651305683564
A02	DL	0	0.0159424354627099	0.05	0.0010680395390793	0.223794063079777
A03	DL	0	0.103086282655425	0.05	0.0010680395390793	0.17896865520728
A04	DL	1	3.40855876328173e-05	0.05	0.0010680395390793	0.342652152399802
A05	DL	1	1.29610951347865e-13	0.05	0.0010680395390793	0.581211471455374
A06	DL	0	0.0495907527712555	0.05	0.0010680395390793	0.199229909328034
A01	PA	1	0.000930734645296307	0.05	0.0010680395390793	0.275263157894737
A02	PA	1	3.6821438216025e-12	0.05	0.0010680395390793	0.529220779220779
A03	PA	1	1.97247716828645e-06	0.05	0.0010680395390793	0.386501516683519
A04	PA	1	5.2630998591115e-11	0.05	0.0010680395390793	0.51039089559624
A05	PA	1	1.10172601501741e-20	0.05	0.0010680395390793	0.71675845790716
A06	PA	0	0.00995528061439015	0.05	0.0010680395390793	0.238603900136629
A01	PM	0	0.0454897922740575	0.05	0.0010680395390793	0.190665342601787
A02	PM	1	3.03991831518149e-13	0.05	0.0010680395390793	0.553107606679035
A03	PM	0	0.0644636757486678	0.05	0.0010680395390793	0.192618806875632
A04	PM	1	5.08344677967472e-19	0.05	0.0010680395390793	0.676645225136071
A05	PM	1	1.00750046882258e-17	0.05	0.0010680395390793	0.656022127231582
A06	PM	0	0.00364615382190691	0.05	0.0010680395390793	0.252307692307692
A01	PP	1	0.000999913980241809	0.05	0.0010680395390793	0.267865638976116
A02	PP	1	2.8195682718814e-07	0.05	0.0010680395390793	0.568765534382767
A03	PP	1	4.47670281710092e-06	0.05	0.0010680395390793	0.374873609706774
A04	PP	1	4.92672229291477e-19	0.05	0.0010680395390793	0.676892627412172
A05	PP	1	4.13770160355536e-15	0.05	0.0010680395390793	0.596495382429552
A06	PP	0	0.0381358926795178	0.05	0.0010680395390793	0.206185567010309
A01	PL	1	9.80234250574163e-05	0.05	0.0010680395390793	0.308313632781718
A02	PL	1	3.57926654254684e-06	0.05	0.0010680395390793	0.370361781076067
A03	PL	1	6.88682023086825e-09	0.05	0.0010680395390793	0.458796764408493
A04	PL	1	1.05410405776573e-11	0.05	0.0010680395390793	0.526966848095002
A05	PL	1	4.45824125577249e-08	0.05	0.0010680395390793	0.434343434343434
A06	PL	0	0.0166035569055042	0.05	0.0010680395390793	0.22680412371134
