# Supplementary material for: Comparing Temporospatial Performance During Brisk and Self-Paced Walking by Men With Osteomyoplastic Transfemoral Amputation and Controls Using Pressure and Muscle Activation Peak Times
Source: Front Rehabil Sci. 2022 May 6;3:848657. doi: 10.3389/fresc.2022.848657 (PMC9397685; doi:10.3389/fresc.2022.848657)
Supplement: Supplementary Table S1 — Results of the KS tests, for the individuals with osteomyoplastic transfemoral amputation (OTFA), comparing the shape of the distributions of peak times between brisk and self-paced walking for each pressure location (A) and muscle group (B). α= 0.05 is corrected to 0.0064 for (A) and to 0.0085 for (B) to account for multiple comparisons (16). Statistically significant differences are indicated by the *. [file Data_Sheet_1.ZIP › tables.tex]

%% AMPUTEES
%h0: task1 == task2 using ks test
\input{csvfile/csvs}
\begin{table}[]%[h]
    \begin{subtable}[]{0.48\textwidth}
		\centering
		\begin{tabular}{|c|c|}%
		\hline
		%\bfseries RSI Location & \bfseries reject $H_0$ & \bfseries p-value & \bfseries $ \ alpha _{corrected}$ % specify table
		\bfseries RSI Location & \bfseries p-value % table head
		\csvreader[head to column names]{allsubj_kstest_rsi.csv}{}% csv header as column names
		{\\\hline\sensorName & \pv}% columns
		%& \ alpha corrected}% columns
		\\\hline
		\end{tabular}
		\caption{RSI Pressure}
		\label{tab:kstest_rsi}%\label{tab:kstest_all_rsi}
    \end{subtable}
    \hfill
    \begin{subtable}[]{0.48\textwidth}
		\centering
		\begin{tabular}{|c|c|}%
			\hline
			\bfseries Muscle & \bfseries p-value %  headings
			\csvreader[head to column names]{allsubj_kstest_emg.csv}{}% csv header
			{\\\hline\sensorName & \pv}% columns
			\\\hline
		\end{tabular}
		\caption{Muscle Activation}
		\label{tab:kstest_emg}%\label{tab:kstest_all_emg}
     \end{subtable}
     \caption{Results of the KS tests, for the individuals with OTFA, comparing the shape of the distributions of peak times between brisk and self-paced walking for each pressure location \textbf{(A)} and muscle group \textbf{(B)}. $\alpha=0.05$ is corrected to $0.0064$ for \textbf{(A)} and to $0.0085$ for \textbf{(B)} to account for multiple comparisons~\cite{Sidak}. Statistically significant differences are indicated by the *.}
     \label{tab:kstests_A}
\end{table}

%% CONTROLS
\begin{table}[]%[h]%[ht]
    \begin{subtable}[]{0.48\textwidth}
		\centering
		\begin{tabular}{|c|c|}%
		\hline
		%\bfseries RSI Location & \bfseries reject $H_0$ & \bfseries p-value & \bfseries $ \ alpha _{corrected}$ % specify table
		\bfseries Foot Location & \bfseries p-value % table head
		\csvreader[head to column names]{allsubj_kstest_H_pressure.csv}{}
		{\\\hline\sensorName & \pv}
		\\\hline
		\end{tabular}
		\caption{Foot Pressure}
		\label{tab:kstest_H_pressure}
    \end{subtable}
    \hfill
    \begin{subtable}[]{0.48\textwidth}
		\centering
		\begin{tabular}{|c|c|}%
			\hline
			\bfseries Muscle & \bfseries p-value % headings
			\csvreader[head to column names]{allsubj_kstest_H_emg.csv}{}
			{\\\hline\sensorName & \pv}
			\\\hline
		\end{tabular}
		\caption{Muscle Activation}
		\label{tab:kstest_H_emg}
    \end{subtable}
    \caption{Results of the KS tests, for the matched controls, comparing the shape of the distribution of peak times between brisk and self-paced walking for each pressure location \textbf{(A)} and muscle group \textbf{(B)}. $\alpha=0.05$ is corrected to 0.013 for \textbf{(A)} and to 0.0085 for \textbf{(B)} to account for multiple comparisons~\cite{Sidak}. Statistically significant differences are indicated by the *.}
    \label{tab:kstests_H}
\end{table}
